# Supplementary material for: Enhanced Thermoelectric Performance by Surface Engineering in SnTe-PbS Nanocomposites
Source: Materials (Basel). 2021 Sep 19;14(18):5416. doi: 10.3390/ma14185416 (PMC8466123; doi:10.3390/ma14185416)
Supplement: Supplementary file 1 [file materials-14-05416-s001.zip]

Archive with 1 entries (1 files):
- materials-1364820-supplementary.pdf
